# Supplementary material for: Association between early life antibiotic use and childhood overweight and obesity: a narrative review
Source: Glob Health Epidemiol Genom. 2018 Oct 24;3:e18. doi: 10.1017/gheg.2018.16 (PMC6218928; doi:10.1017/gheg.2018.16)
Supplement: Supplementary file 1 [file S2054420018000167sup001.zip]

Archive with 3 entries (2 files):
- S2054420018000167sup001/180831_2Child_Abx_OB_SuppMethods.docx
- S2054420018000167sup001/180831_3Child_Abx_OB_SuppTables.docx
- S2054420018000167sup001/
